# Supplementary material for: The Health Professional’s View on the Inclusion of Age in the Recommendations for Pneumococcal Vaccination: Results of a Cross-Sectional Survey in France
Source: Geriatrics (Basel). 2021 Dec 23;7(1):4. doi: 10.3390/geriatrics7010004 (PMC8788281; doi:10.3390/geriatrics7010004)
Supplement: Supplementary file 1 [file geriatrics-07-00004-s001.zip]

Archive with 1 entries (1 files):
- geriatrics-1488066-supplementary.pdf
